# Supplementary material for: CircDiaph3 influences PASMC apoptosis by regulating PI3K/AKT/mTOR pathway through IGF1R
Source: 3 Biotech. 2023 Sep 11;13(10):342. doi: 10.1007/s13205-023-03739-0 (PMC10495302; doi:10.1007/s13205-023-03739-0)
Supplement: Supplementary file 2 — Supplementary file2 (XLS 53 KB) [file 13205_2023_3739_MOESM2_ESM.xls]

## Sheet: Sheet1
样本	内参	CT1	CT2	CT3	Ave CT
1	β-actin	19.085	18.9793	18.9516	19.0053
2	β-actin	18.9693	18.9671	18.9744	18.9703
3	β-actin	18.0972	18.328	18.0399	18.1551
4	β-actin	18.2638	18.2059	18.1769	18.2155
5	β-actin	19.7604	19.8674	19.732	19.7866
6	β-actin	19.6269	19.6443	19.7269	19.666
7	β-actin	19.7039	19.6358	19.5115	19.6171
8	β-actin	19.5354	19.6235	19.7092	19.6227
9	β-actin	19.8279	19.9193	19.8754	19.8742
10	β-actin	19.916	19.9113	19.7789	19.8687
11	β-actin	20.0854	20.7452	20.6914	20.5073
12	β-actin	20.7206	20.5061	20.1577	20.4615
13	β-actin	19.0366	18.9652	18.8976	18.9665
14	β-actin	18.9119	19.1768	19.0343	19.041
15	β-actin	18.1157	18.1288	18.0753	18.1066
16	β-actin	17.9866	18.0773	18.2624	18.1088
17	β-actin	19.7254	19.7808	19.7445	19.7502
18	β-actin	19.6941	19.7517	19.6428	19.6962
19	β-actin	19.3594	19.7676	19.6149	19.5806
20	β-actin	19.9286	19.8074	19.9634	19.8998
21	β-actin	20.0934	20.2858	20.1684	20.1826
22	β-actin	19.5975	19.6531	19.8554	19.702
23	β-actin	19.9512	19.6314	19.651	19.7446
24	β-actin	20.1356	20.2555	20.2167	20.2026
样本	基因	CT1	CT2	CT3	Ave CT		△CT	△△CT	2-△△CT
1	hsa-circ-DIPH3	29.5389	29.9312	29.203	29.5577	0.364504	10.5524	0	1
2	hsa-circ-DIPH3	29.2656	29.7936	29.1879	29.4157	0.329577	10.4454	-0.107021	1.077
3	hsa-circ-DIPH3	30.0565	29.8649	29.6374	29.8529	0.209836	11.6979	1.14544	0.452053
4	hsa-circ-DIPH3	29.7792	29.9642	29.4351	29.7262	0.268533	11.5106	0.958191	0.514702
5	hsa-circ-DIPH3	30.2199	29.7652	29.4112	29.7988	0.405408	10.0122	-0.540279	1.45425
6	hsa-circ-DIPH3	29.7715	29.5145	29.1525	29.4795	0.310974	9.81348	-0.738959	1.66897
7	hsa-circ-DIPH3	30.1449	29.1335	29.2873	29.5219	0.544971	9.90484	-0.6476	1.56656
8	hsa-circ-DIPH3	29.4337	29.5788	29.0042	29.3389	0.298793	9.71623	-0.83621	1.78535
9	hsa-circ-DIPH3	29.24	28.8548	28.361	28.8186	0.440616	8.9444	-1.60804	3.04838
10	hsa-circ-DIPH3	29.0827	29.0718	28.2054	28.7866	0.503429	8.91792	-1.63452	3.10484
11	hsa-circ-DIPH3	29.2279	29.3102	28.6154	29.0512	0.379636	8.54381	-2.00863	4.02401
12	hsa-circ-DIPH3	29.1803	29.4152	28.2821	28.9592	0.598011	8.49771	-2.05473	4.15465
13	hsa-circ-DIPH3	29.5312	30.0036	29.2122	29.5823	0.398179	10.6159	0.0634257	0.956989
14	hsa-circ-DIPH3	28.4399	28.9772	28.3154	28.5775	0.351691	9.53651	-1.01593	2.02221
15	hsa-circ-DIPH3	28.0457	28.8464	29.2279	28.7067	0.603363	10.6	0.0476062	0.96754
16	hsa-circ-DIPH3	28.4573	28.99	29.0122	28.8198	0.314136	10.7111	0.158627	0.895878
17	hsa-circ-DIPH3	28.9892	28.5855	29.079	28.8846	0.26284	9.13435	-1.41809	2.67231
18	hsa-circ-DIPH3	28.9805	28.3669	28.9078	28.7517	0.335253	9.05551	-1.49693	2.82242
19	hsa-circ-DIPH3	29.3237	29.1981	28.6809	29.0676	0.340717	9.48698	-1.06546	2.09284
20	hsa-circ-DIPH3	29.4021	29.2263	28.8682	29.1655	0.272123	9.26572	-1.28672	2.43973
21	hsa-circ-DIPH3	29.4522	29.5693	28.753	29.2582	0.44142	9.07561	-1.47683	2.78337
22	hsa-circ-DIPH3	29.4674	29.0075	28.885	29.12	0.307084	9.418	-1.13444	2.19533
23	hsa-circ-DIPH3	28.8046	28.8683	28.4703	28.7144	0.213768	8.96986	-1.58258	2.99506
24	hsa-circ-DIPH3	28.6789	28.933	28.6838	28.7652	0.145299	8.56261	-1.98984	3.97192
样本	基因	CT1	CT2	CT3	Ave CT		△CT	△△CT	2-△△CT
1	IGF1R	25.6585	25.8303	25.3131	25.6006	0.263416	6.59535	0	1
2	IGF1R	27.4358	27.4116	27.557	27.4681	0.0779104	8.49785	1.9025	0.267479
3	IGF1R	26.9307	26.145	25.9619	26.3459	0.514709	8.19082	1.59547	0.330914
4	IGF1R	26.5586	26.2839	25.9331	26.2585	0.313529	8.04296	1.44762	0.366627
5	IGF1R	26.6228	26.7678	25.8668	26.4191	0.483807	6.63254	0.0371901	0.974551
6	IGF1R	27.1381	27.5251	27.8645	27.5093	0.363502	7.84323	1.24788	0.421065
7	IGF1R	27.5796	27.3145	27.1932	27.3624	0.197608	7.74537	1.15002	0.450618
8	IGF1R	26.8267	26.6595	26.3807	26.6223	0.225332	6.99961	0.404259	0.755624
9	IGF1R	26.0239	25.9337	26.014	25.9905	0.0494665	6.11634	-0.479007	1.39378
10	IGF1R	26.3546	26.1008	26.0282	26.1612	0.171372	6.29245	-0.302896	1.23362
11	IGF1R	26.0068	25.9087	25.9343	25.9499	0.0508657	5.4426	-1.15275	2.22337
12	IGF1R	26.7203	26.2866	25.9368	26.3146	0.392477	5.85312	-0.742231	1.67276
13	IGF1R	26.1121	25.9581	25.9297	26	0.0981355	7.0335	0.438152	0.73808
14	IGF1R	26.3812	26.4728	26.3586	26.4042	0.0604877	7.36323	0.767879	0.58728
15	IGF1R	26.0632	26.0547	26.0166	26.0448	0.0248443	7.93821	1.34286	0.394238
16	IGF1R	26.1185	25.9015	26.0941	26.038	0.118859	7.92926	1.33391	0.39669
17	IGF1R	27.1536	26.9053	27.9814	27.3468	0.56348	7.59655	1.00121	0.499582
18	IGF1R	26.4132	27.061	26.8209	26.765	0.327493	7.06879	0.473443	0.720244
19	IGF1R	26.6531	26.3407	26.247	26.4136	0.212612	6.833	0.237651	0.848125
20	IGF1R	26.1407	26.1027	26.2384	26.1606	0.0699739	6.26082	-0.334529	1.26097
21	IGF1R	26.6195	26.8543	26.6093	26.6943	0.13859	6.51178	-0.0835648	1.05963
22	IGF1R	25.6595	25.8688	25.7332	25.7538	0.106169	6.05187	-0.543482	1.45749
23	IGF1R	26.7869	26.3842	26.3253	26.4988	0.251209	6.75424	0.158895	0.895711
24	IGF1R	26.4572	26.2802	26.2241	26.3205	0.121667	6.11788	-0.47747	1.3923
编号	性别	年龄	EF%	肺高压mmHg	右室前后径	左室收缩末期内径	左室舒张末期内径	主肺动脉内径	升主动脉内径	三尖瓣返流：0无，1，轻，2，中，3，重
1.1	F	68	62	50	47	20	30	26	26	3
1.2	F	68		50
2	F	67	57	56	39	25	35	33	25	3
3	M	65	63	36	20	33	50	27	26	1
4	F	57	56	50	15	46	66	24	24	2
5	F	70	48	45	30	43	57	26	28	3
6	M	58	59	正常	25	36	53	24	26	0
7	M	75	63	50	20	33	50	22	24	2
8	F	57	56	50	15	46	66	24	24	2
9	M	37	59	60	39	25	36	28	24	2
10	M	20		正常
11	F	18	59	正常	23	34	49	26	26	0
12	F	57
13	M	37	59	60	39	25	36	28	24	1
14	F	67	54	38	26	30	41	29	25	1
15	F	70	55	42	18	34	48	24	25	1
16	F	69	53	57	？	49	68	45	29	1
17	M	65	65	正常	20	30	45	22	24	0
18	F	56	60	73	31	28	41	32	23	3
19	F	77	52	正常	20	28	40	22	22	0
20	F	70	32	45	21	46	55	24	24	1
21	F	46	59	正常	18	32	47	22	26	1
22	M	68	50	正常	24	45	60	24	32	0
